# Supplementary material for: Biobased Waterborne Polyurethane-Urea/SWCNT Nanocomposites for Hydrophobic and Electrically Conductive Textile Coatings
Source: Polymers (Basel). 2021 May 17;13(10):1624. doi: 10.3390/polym13101624 (PMC8156085; doi:10.3390/polym13101624)
Supplement: Supplementary file 1 [file polymers-13-01624-s001.zip]

Archive with 1 entries (1 files):
- polymers-1220692-supplementary.pdf
